# Supplementary material for: Integrated economic and sexual and reproductive health programming among married and unmarried adolescent girls in Nigeria: Results from a quasi-experimental cohort study
Source: PLoS One. 2025 Aug 25;20(8):e0330420. doi: 10.1371/journal.pone.0330420 (PMC12440252; doi:10.1371/journal.pone.0330420)
Supplement: S1 Table — (XLSX) [file pone.0330420.s002.xlsx]

## Sheet: LPM
S2 Table. GEE model with all outcomes of interest and covariants
	Earns Money		Purchases Assets		Contributes to household expenses		Contraceptive Use		Intends to use contraception
	Kaduna	Ogun	Kaduna	Ogun	Kaduna	Ogun	Kaduna	Ogun	Kaduna	Ogun
Time*Intervention (DiD	0.35(0.27; 0.42)***	0.58(0.50; 0.67)***	0.06(-0.01; 0.13)	0.31(0.23; 0.38)***	0.29(0.21; 0.36)***	0.23(0.11; 0.44)**	2.08(0.67; 3.48)**	0.18(-0.01; 0.37)	0.01(-0.13; 0.15)	0.48(0.21; 0.75)**
Program Exposure
Comparison	Ref.	Ref.	Ref.	Ref.	Ref.	Ref.	Ref.	Ref.	Ref.	Ref.
Intervention	-0.10(-0.17; -0.03)**	-0.05(-0.11;0.01)	-0.03(-0.09; 0.04)	-0.27(-0.34; -0.21)***	-0.11(-0.18; -0.04)**	-0.11(-0.27; 0.05)	-1.79(-3.02; -0.55)**	-0.22(-0.37; -0.07)**	0.27(0.19; 0.36)***	-0.01(-0.26; 0.25)
Period
Baseline	Ref.	Ref.	Ref.	Ref.	Ref.	Ref.	Ref.	Ref.	Ref.	Ref.
Endline	0.08(0.02; 0.14)**	0.16(0.09;0.23)***	0.10(0.05; 0.15)***	0.08(0.03; 0.14)**	0.15(0.09; 0.22)***	-0.30(-0.43; -0.16)***	0.05(-0.61; 0.71)	-0.32(-0.43; -0.20)***	0.04(-0.05; 0.14)	-0.14(-0.34; 0.06)
Age
Age 15-17	Ref.	Ref.	Ref.	Ref.	Ref.	Ref.	Ref.	Ref.	Ref.	Ref.
Age 18-19	0.11(0.04; 0.18)**	0.07(0.02;0.11)	-0.02(-0.08; 0.04)	0.07(0.03; 0.11)**	0.08(0.02; 0.15)*	0.06(-0.01; 0.12)	-0.05(-1.24; 1.13)	0.11(0.02; 0.20)*	0.03(-0.06; 0.13)	-0.10(-0.24; 0.05)
Married/ Living as Married
No	Ref.	Ref.	Ref.	Ref.	Ref.	Ref.	Ref.	Ref.	Ref.	Ref.
Yes		0.05(-0.06;0.16)		-0.05(-0.12; 0.03)		0.15(0.00; 0.31)*		0.01(-0.15; 0.17)		0.14(-0.07; 0.35)
Highest Level of Education
No formal education	Ref.	Ref.	Ref.	Ref.	Ref.	Ref.	Ref.	Ref.	Ref.	Ref.
Primary	0.02(-0.08; 0.13)	0.16(-0.26;0.59)	0.03(-0.05; 0.12)	-0.08(-0.47; 0.31)	-0.01(-0.12; 0.09)	0.40(0.18; 0.62)***	0.09(-1.61; 1.79)	-0.50(-0.90; -0.09)*	0.13(0.00; 0.27)*
Secondary	0.10(0.01; 0.19)*	0.14(-0.27;0.54)	0.02(-0.05; 0.09)	0.01(-0.36; 0.39)	0.09(0.00; 0.17)*	0.30(0.20; 0.39)***	0.85(-0.36; 2.06)	-0.32(-0.47; -0.17)***	0.04(-0.07; 0.16)	-0.19(-0.50; 0.12)
Above Secondary	0.08(-0.02; 0.18)	0.18(-0.23;0.60)	0.05(-0.04; 0.13)	0.03(-0.34; 0.41)	0.07(-0.02; 0.17)	0.29(0.16; 0.41)***	1.02(-0.60; 2.65)	-0.30(-0.50; -0.12)**	0.06(-0.09; 0.20)	-0.17(-0.52; 0.18)
Parity
0	Ref.	Ref.	Ref.	Ref.	Ref.	Ref.	Ref.	Ref.	Ref.	Ref.
1	0.07(0.00; 0.14)*	0.13(0.04; 0.22)**	0.14(0.07; 0.20)***	0.14(0.09; 0.20)***	0.12(0.05; 0.19)**	0.19(0.08; 0.31)**	1.45(-0.43; 3.33)	-0.04(-0.20; 0.11)	0.19(0.11; 0.28)***	0.11(-0.09; 0.31)
≥2	0.13(0.06; 0.20)***	0.12(0.06;0.18)***	0.20(0.14; 0.26)***	0.12(0.08; 0.16)***	0.20(0.13; 0.27)***	0.12(0.03; 0.21)***	2.03(0.20; 3.86)*	0.01(-0.14; 0.15)	0.20(0.11; 0.28)***	0.05(-0.12; 0.22)
Constant	0.38 (0.27; 0.48)	-0.02(-0.42;0.38)	0.61(0.52; 0.71)	0.75(0.37; 1.13)***	0.32(0.21; 0.42)	0.02(-0.17; 0.21)	-1.88(-4.25; 0.49)	1.09(0.93; 1.26)	0.35(0.22; 0.48)	0.68(0.30; 1.06)***
Purchased Assets (Baseline)
No		Ref.				Ref.		Ref.		Ref.
Yes		0.09(0.05; 0.13)***				0.02(-0.07; 0.11)		0.13(-0.03;0.29)		0.04(-0.15; 0.23)
Earns Money (Baseline)
No				Ref.		Ref.		Ref.		Ref.
Yes				0.07(0.03; 0.10)***		0.05(-0.02;0.13)		0.05(-0.04; 0.15)		0.01(-0.14; 0.17)
Number of observations	1682	1322	1682	1325	1682	1326	1665	471	721	197
Number of groups	841	664	841	664	841	664	840	281	570	168
Note: *p<.05. **p<.01. ***p<.001
